# Supplementary material for: Immune-related hepatitis and hypophysitis are associated with superior survival in melanoma patients treated with combined ipilimumab and nivolumab
Source: Oncoimmunology. 2025 Aug 8;14(1):2543510. doi: 10.1080/2162402X.2025.2543510 (PMC12952734; doi:10.1080/2162402X.2025.2543510)
Supplement: Supplemental Material [file KONI_A_2543510_SM6212.zip]

Archive with 7 entries (6 files):
- New folder/
- New folder/Figure captions Supplementary figures.docx
- New folder/Supplementary figure S1.jpg
- New folder/Supplementary figure S2.jpg
- New folder/Supplementary figure S3.jpg
- New folder/Supplementary figure S4.jpg
- New folder/Supplementary tables.docx
